# Supplementary material for: Development of a Derivatization Reagent with a 2-Nitrophenylsulfonyl Moiety for UHPLC-HRMS/MS and Its Application to Detect Amino Acids Including Taurine
Source: Molecules. 2021 Jun 8;26(12):3498. doi: 10.3390/molecules26123498 (PMC8227134; doi:10.3390/molecules26123498)
Supplement: Supplementary file 1 [file molecules-26-03498-s001.zip]

Archive with 1 entries (1 files):
- molecules-1217367-supplementary.pdf
